# Supplementary material for: Who infects whom?—Reconstructing infection chains of Mycobacterium avium ssp. paratuberculosis in an endemically infected dairy herd by use of genomic data
Source: PLoS One. 2021 May 13;16(5):e0246983. doi: 10.1371/journal.pone.0246983 (PMC8118464; doi:10.1371/journal.pone.0246983)
Supplement: S1 Table — Column A lists the isolate number used in Fig 5. Column B lists the isolate label used in the S1 File in fasta-format. Column C lists the "sample name" provided to NCBI’s Sequence Read Archive database, where all isolates used in this article are publicly deposited under the following two BioProject accession numbers: PRJNA725521 and PRJNA686527. Column D lists the eartags of the cows from which the MAP isolate was sampled. Note: 1–5 MAP isolates could be sampled from individual cows. (XLSX) [file pone.0246983.s003.xlsx]

## Sheet: S1 Table
S1 Table
S1 Table. Overview of unique identifiers of MAP isolates and cows. Column A lists the isolate number used in Fig 5. Column B lists the isolate label used in the S1 File in fasta-format. Column C lists the "sample name" provided to NCBI's Sequence Read Archive database, where all isolates used in this article are publicly deposited under the following two BioProject accession numbers: PRJNA725521 …
Isolate ID in Fig 5 and S2 Fig	Isolate label in S1 File_fasta	sample name in NCBI (BioProject accession numbers: PRJNA725521 and PRJNA686527)	Cow eartag number
1	MAP 009_A_tb1045	MAP 009	cow 1045
2	MAP 055_A_tb1058	MAP 055	cow 1058
3	MAP 010_A_tb1076	MAP 010	cow 1076
4	MAP 011_A_tb1076	MAP 011	cow 1076
5	MAP 017_A_tb1076	MAP 017	cow 1076
6	MAP 190_A_fb1077	MAP 190	cow 1077
7	MAP 202_A_fb1077	MAP 202	cow 1077
8	MAP 207_A_fb1077	MAP 207	cow 1077
9	MAP 092_A_fb1078	MAP 092	cow 1078
10	MAP 022_A_fb1085	MAP 022	cow 1085
11	MAP 025_A_fb1099	MAP 025	cow 1099
12	MAP 149_A_tb1101	MAP 149	cow 1101
13	MAP 158_A_tb1101	MAP 158	cow 1101
14	MAP 061_A_tb1111	MAP 061	cow 1111
15	MAP 082_A_tb1120	MAP 082	cow 1120
16	MAP 003_A_fb1127	MAP 003	cow 1127
17	MAP 028_A_fb1127	MAP 028	cow 1127
18	MAP 051_A_tb1127	MAP 051	cow 1127
19	MAP 054_A_tb1127	MAP 054	cow 1127
20	MAP 059_A_tb1127	MAP 059	cow 1127
21	MAP 124_A_fb1148	MAP 124	cow 1148
22	MAP 029_A_fb1149	MAP 029	cow 1149
23	MAP 179_A_tb1158	MAP 179	cow 1158
24	MAP 007_A_fb1161	MAP 007	cow 1161
25	MAP 020_A_tb1167	MAP 020	cow 1167
26	MAP 087_A_fb1171	MAP 087	cow 1171
27	MAP 058_A_fb1179	MAP 058	cow 1179
28	MAP 150_A_fb1179	MAP 150	cow 1179
29	MAP 152_A_fb1179	MAP 152	cow 1179
30	MAP 146_A_tb1179	MAP 146	cow 1179
31	MAP 001_A_fb1180	MAP 001	cow 1180
32	MAP 033_A_fb1180	MAP 033	cow 1180
33	MAP 086_A_fb1181	MAP 086	cow 1181
34	MAP 151_A_fb1181	MAP 151	cow 1181
35	MAP 018_A_fb1182	MAP 018	cow 1182
36	MAP 071_A_tb1189	MAP 071	cow 1189
37	MAP 091_A_fb1194	MAP 091	cow 1194
38	MAP 184_A_fb1200	MAP 184	cow 1200
39	MAP 220_A_fb1231	MAP 220	cow 1231
40	MAP 206_A_fb1231	MAP 206	cow 1231
41	MAP 230_A_tb1231	MAP 230	cow 1231
42	MAP 224_A_tb1243	MAP 224	cow 1243
43	MAP 180_A_tb1249	MAP 180	cow 1249
44	MAP 004_A_fb1255	MAP 004	cow 1255
45	MAP 191_A_fb1255	MAP 191	cow 1255
46	MAP 166_A_tb1257	MAP 166	cow 1257
47	MAP 167_A_tb1257	MAP 167	cow 1257
48	MAP 120_A_tb1261	MAP 120	cow 1261
49	MAP 121_A_tb1261	MAP 121	cow 1261
50	MAP 122_A_tb1261	MAP 122	cow 1261
51	MAP 127_A_tb1283	MAP 127	cow 1283
52	MAP 128_A_tb1283	MAP 128	cow 1283
53	MAP 130_A_tb1283	MAP 130	cow 1283
54	MAP 161_A_tb1286	MAP 161	cow 1286
55	MAP 162_A_tb1286	MAP 162	cow 1286
56	MAP 008_A_fb1288	MAP 008	cow 1288
57	MAP 205_A_fb1291	MAP 205	cow 1291
58	MAP 204_A_fb1296	MAP 204	cow 1296
59	MAP 187_A_fb1329	MAP 187	cow 1329
60	MAP 113_A_fasb1342	MAP 113	cow 1342
61	MAP 159_A_tb1355	MAP 159	cow 1355
62	MAP 160_A_tb1355	MAP 160	cow 1355
63	MAP 186_A_fb1372	MAP 186	cow 1372
64	MAP 228_A_tb1377	MAP 228	cow 1377
65	MAP 226_A_tb1387	MAP 226	cow 1387
66	MAP 227_A_tb1387	MAP 227	cow 1387
67	MAP 137_A_tb1405	MAP 137	cow 1405
68	MAP 225_A_tb1415	MAP 225	cow 1415
69	MAP 094_A_tb1427	MAP 094	cow 1427
70	MAP 119_A_tb1429	MAP 119	cow 1429
71	MAP 214_A_tb1445	MAP 214	cow 1445
72	MAP 171_A_fb1491	MAP 171	cow 1491
73	MAP 194_A_fb1494	MAP 194	cow 1494
74	MAP 237_A_fasb1494	MAP 237	cow 1494
75	MAP 131_A_tb1504	MAP 131	cow 1504
76	MAP 109_A_tb1536	MAP 109	cow 1536
77	MAP 111_A_tb1536	MAP 111	cow 1536
78	MAP 112_A_tb1536	MAP 112	cow 1536
79	MAP 108_A_tb1567	MAP 108	cow 1567
80	MAP 110_A_tb1567	MAP 110	cow 1567
81	MAP 189_A_fb1580	MAP 189	cow 1580
82	MAP 215_A_tb1594	MAP 215	cow 1594
83	MAP 181_A_tb1597	MAP 181	cow 1597
84	MAP 182_A_tb1620	MAP 182	cow 1620
85	MAP 185_A_fb1625	MAP 185	cow 1625
86	MAP 217_A_fb1625	MAP 217	cow 1625
87	MAP 168_A_fb1645	MAP 168	cow 1645
88	MAP 241_A_tb1683	MAP 241	cow 1683
89	MAP 210_A_fb1695	MAP 210	cow 1695
90	MAP 135_A_tb1719	MAP 135	cow 1719
91	MAP 136_A_tb1719	MAP 136	cow 1719
92	MAP 208_A_fb1773	MAP 208	cow 1773
93	MAP 139_A_tb2158	MAP 139	cow 2158
94	MAP 142_A_tb2158	MAP 142	cow 2158
95	MAP 143_A_fasb2158	MAP 143	cow 2158
96	MAP 066_A_fb2653_98	MAP 066	cow 2653_98
97	MAP 023_A_fb2669_99	MAP 023	cow 2669_99
98	MAP 169_A_fb727	MAP 169	cow 727
99	MAP 012_A_e	MAP 012	environmental sample
100	MAP 014_A_e	MAP 014	environmental sample
101	MAP 015_A_e	MAP 015	environmental sample
102	MAP 016_A_e	MAP 016	environmental sample
103	MAP 019_A_e	MAP 019	environmental sample
104	MAP 030_A_e	MAP 030	environmental sample
105	MAP 050_A_e	MAP 050	environmental sample
106	MAP 060_A_e	MAP 060	environmental sample
107	MAP 107_A_e	MAP 107	environmental sample
108	MAP 126_A_e	MAP 126	environmental sample
109	MAP 144_A_e	MAP 144	environmental sample
110	MAP 195_A_e	MAP 195	environmental sample
111	MAP 196_A_e	MAP 196	environmental sample
112	MAP 197_A_e	MAP 197	environmental sample
113	MAP 198_A_e	MAP 198	environmental sample
114	MAP 199_A_e	MAP 199	environmental sample
115	MAP 200_A_e	MAP 200	environmental sample
116	MAP 201_A_e	MAP 201	environmental sample
117	MAP 213_A_e	MAP 213	environmental sample
118	MAP 221_A_e	MAP 221	environmental sample
119	MAP 222_A_e	MAP 222	environmental sample
120	MAP 223_A_e	MAP 223	environmental sample
121	MAP 172_A_tb1171	MAP 172	cow 1171
122	MAP 173_A_tb1171	MAP 173	cow 1171
123	MAP 175_A_tb1171	MAP 175	cow 1171
124	MAP 133_A_tb1504	MAP 133	cow 1504
125	MAP 134_A_tb1504	MAP 134	cow 1504
126	MAP 176_A_tb1532	MAP 176	cow 1532
127	MAP 177_A_tb1532	MAP 177	cow 1532
128	MAP 178_A_tb1532	MAP 178	cow 1532
